# Supplementary material for: Outer Membrane Integrity-Dependent Fluorescence of the Japanese Eel UnaG Protein in Live Escherichia coli Cells
Source: Biosensors (Basel). 2023 Feb 7;13(2):232. doi: 10.3390/bios13020232 (PMC9953992; doi:10.3390/bios13020232)
Supplement: Supplementary file 1 [file biosensors-13-00232-s001.zip]

Archive with 1 entries (1 files):
- biosensors-2119843-supplementary.pdf
